# Supplementary material for: Conserved Molecular Players Involved in Human Nose Morphogenesis Underlie Evolution of the Exaggerated Snout Phenotype in Cichlids
Source: Genome Biol Evol. 2023 Mar 17;15(4):evad045. doi: 10.1093/gbe/evad045 (PMC10078796; doi:10.1093/gbe/evad045)
Supplement: evad045_Supplementary_Data [file evad045_supplementary_data.zip › Supplementary.xlsx]

## Sheet: Table S1
Table S1. Summary of the sequencing data with the number of raw million reads (Total reads), the number of million reads after trimming (Reads trimmed), the percentage of aligned reads (Aligned [%]) and the BioSample acession number. (Lt.) Labeotropheus trewavasae, (On.) Ophthalmotilapia nasuta, (Ov.) Ophthalmotilapia ventralis, (Tt.) Tropheops tropheops.
Species	Sample Name	Total reads [M]	Reads trimmed [M]	Aligned [%]	Accession Number
Labeotropheus trewavasae	Lt.1	8.6	6	0.802	SAMN22212190
Labeotropheus trewavasae	Lt.2	15.8	11.1	0.799	SAMN22212191
Labeotropheus trewavasae	Lt.3	9.9	6.9	0.763	SAMN22212192
Labeotropheus trewavasae	Lt.4	6.7	4.6	0.765	SAMN22212193
Labeotropheus trewavasae	Lt.5	8.5	5.4	0.785	SAMN22212194
Ophthalmotilapia nasuta	On.1	12.6	8.2	0.777	SAMN22212195
Ophthalmotilapia nasuta	On.2	9.1	6.1	0.793	SAMN22212196
Ophthalmotilapia nasuta	On.3	8.5	5.4	0.795	SAMN22212197
Ophthalmotilapia nasuta	On.4	13.4	9.3	0.767	SAMN22212198
Ophthalmotilapia nasuta	On.5	10.5	6.7	0.753	SAMN22212199
Ophthalmotilapia ventralis	Ov.1	11.1	7	0.756	SAMN22212200
Ophthalmotilapia ventralis	Ov.2	13.9	9.6	0.623	SAMN22212201
Ophthalmotilapia ventralis	Ov.3	9.5	5.9	0.763	SAMN22212202
Ophthalmotilapia ventralis	Ov.4	9.1	6.5	0.772	SAMN22212203
Ophthalmotilapia ventralis	Ov.5	12.1	8.3	0.763	SAMN22212204
Tropheops tropheops	Tt.1	12.3	8.7	0.762	SAMN22212205
Tropheops tropheops	Tt.2	8.6	5.9	0.769	SAMN22212206
Tropheops tropheops	Tt.3	7.8	5.5	0.759	SAMN22212207
Tropheops tropheops	Tt.4	9	6.6	0.754	SAMN22212208
Tropheops tropheops	Tt.5	10.5	7.7	0.75	SAMN22212209

## Sheet: Table S2
Table S2. Table for the GO term enrichment analysis including associated genes and significance levels (weight: P adjusted). A) GO terms for the comparison of Lake Malawi (LM) species (Lt. and Tt.); B) GO terms for the comparison of Lake Tanganyika (LT) species (On. and Ov.); C) GO terms for the 201 genes shared between the two comparisons from LM and LT; D) GO terms for the upregulated genes wit…
A) GO enrichment analysis for the Lake Malawi species comparison (snout vs. no snout)
GOid	GO Term	External Gene Name	Annotated	Significant	Expected	Rank in classic	weight
GO:0001944	vasculature development	ada2b, meis1b, uqcrb, mmp2, kdr, gas6, ell, angpt4, fli1a, foxf1, foxo1a, ENPP2, adgrb1a, colec12, pth1r, thbs2a, itga9, cdh13, dab2, egfl7, osr1, acvrl1, lrp1ab, fktn, alox5ap, pdgfrb, pitpnm3, igfbp2a, cds1, sulf1, mttp, padi2, sema3e, plk2b, ccm2, cad, cds2, bmpr1aa, abca1a, rspo1, ilk, abcg1, prkcz, plxdc1, hif1an, lrp1aa, tgfbr3, loxl2a, aplnrb, s1pr2, lpar6a, scg2b, FOXC1, junba, igf2b, lpa…	246	58	30.82	1	1.7e-06
GO:0006270	DNA replication initiation	cdc6, mcm3, mcm7, mcm5, mcm4, cdc45, mcm6l	10	7	1.25	4	4.1e-05
GO:0031290	retinal ganglion cell axon guidance	mmp2, gli1, extl3, top2b, alcamb, cyfip2, islr2, lhx2b	19	8	2.38	16	0.0013
GO:0006805	xenobiotic metabolic process	NA, ahr1b	3	3	0.38	19	0.002
GO:0050728	negative regulation of inflammatory response	sigirr, metrnlb, metrnl	3	3	0.38	20	0.002
GO:1990504	dense core granule exocytosis	cadpsa, cadpsb, CADPS2	3	3	0.38	21	0.002
GO:0032508	DNA duplex unwinding	chd6, mcm3, recql, mcm7, mcm5, mcm4, pif1, mcm6l, dna2, xrcc6	34	11	4.26	23	0.0021
GO:0001732	formation of cytoplasmic translation initiation complex	eif3ea, eif3m, eif3d, eif3s6ip, EIF3E, eif3f	13	6	1.63	30	0.003
GO:0035023	regulation of Rho protein signal transduction	RASGRF1, arhgef10, dlc1, rhoab, cdc42se2	13	6	1.63	31	0.003
GO:0050819	negative regulation of coagulation	pros1, ANXA2, anxa4, anxa10, anxa1a	8	5	1	14	0.003
GO:0035118	embryonic pectoral fin morphogenesis	sox9b, extl3, irx1a, sp9, wnt2ba, fibinb	14	6	1.75	40	0.0047
GO:0006749	glutathione metabolic process	gclm, gstr, mars1, eef1g, ethe1, ggt5a, ggt5a, gstr, ggt5a, gstr	38	11	4.76	43	0.0055
GO:0006265	DNA topological change	zgc:173742, top2b, top1	4	3	0.5	49	0.0071
GO:0019885	antigen processing and presentation of endogenous peptide antigen via MHC class I	tapbp.2, tapbpl, erap1b	4	3	0.5	50	0.0071
GO:0030866	cortical actin cytoskeleton organization	si:dkey-178k16.1, EPB41L3, epb41l3b	8	4	1	71	0.0113
GO:0048264	determination of ventral identity	bmp2b, aida, bmp1a, acvrl1	8	4	1	72	0.0113
GO:0070654	sensory epithelium regeneration	dkk1a, wnt2ba, insm1a, tgif1	8	4	1	73	0.0113
GO:0060872	semicircular canal development	bmp2b, igf1rb, ildr1b, s1pr2, lmx1bb	12	5	1.5	76	0.0114
GO:0000165	MAPK cascade	map3k21, mapk15, MAP3K12, aida, mapk10, pea15, MAP3K13, zgc:171775, map3k4, mapk14a, cds1, mapk4, npffr1l2, cds2	62	16	7.77	35	0.0119
GO:0007160	cell-matrix adhesion	myo18aa, myoc, itgb1b, ilk, nid1b, MYOC	27	8	3.38	85	0.0147
GO:0030318	melanocyte differentiation	ece2b, gja5b, sox9b, slc45a2, tyrp1b, mitfb, pmela	22	7	2.76	86	0.0148
GO:0006101	citrate metabolic process	aclya, cs	2	2	0.25	87	0.0157
GO:0006438	valyl-tRNA aminoacylation	vars2, vars1	2	2	0.25	88	0.0157
GO:0010874	regulation of cholesterol efflux	abca1a, abcg1	2	2	0.25	89	0.0157
GO:0014850	response to muscle activity	metrnlb, metrnl	2	2	0.25	90	0.0157
GO:0021561	facial nerve development	gli1, cad	2	2	0.25	91	0.0157
GO:0021563	glossopharyngeal nerve development	gli1, cad	2	2	0.25	92	0.0157
GO:0021564	vagus nerve development	gli1, cad	2	2	0.25	93	0.0157
GO:0032485	regulation of Ral protein signal transduction	ralgps2, ralgps1	2	2	0.25	94	0.0157
GO:0033077	T cell differentiation in thymus	jak3, rpl22	2	2	0.25	95	0.0157
GO:0042998	positive regulation of Golgi to plasma membrane protein transport	NA, cnstb	2	2	0.25	96	0.0157
GO:0090336	positive regulation of brown fat cell differentiation	metrnlb, metrnl	2	2	0.25	97	0.0157
GO:0043551	regulation of phosphatidylinositol 3-kinase activity	pik3r6b	5	3	0.63	108	0.0161
GO:0045475	locomotor rhythm	scn1lab, camk1gb, bhlhe40	5	3	0.63	109	0.0161
GO:0045947	negative regulation of translational initiation	PAIP2B, eif4ebp2, PAIP2	5	3	0.63	110	0.0161
GO:0045087	innate immune response	nod2, irak4, ifih1, c6, c7b, tnfrsf1a, c7a, lgals3a, TLR2, socs1, sting, pglyrp5, ptx3a, TLR2	74	19	9.27	18	0.0165
GO:0006958	complement activation, classical pathway	NA, c6, c7b, c7a	9	4	1.13	124	0.0184
GO:0098742	cell-cell adhesion via plasma-membrane adhesion molecules	pcdh17, pcdh9, si:ch73-74h11.1, pcdh7a, cdh13, clstn2, clstn3, CLSTN2, CDH4, cdh26.1, pcdh10b, celsr2, cdh27, cdh26.2	120	23	15.03	141	0.0238
GO:0070588	calcium ion transmembrane transport	cacnb1, CACNA1D, cacna1aa, atp2c1, trpc2b, cacna1ba, RYR3, CACNA2D3, itpr2, atp2a3, micu3b, itpr1a, cacna1g, vdac2, si:ch211-270g19.5, cacng2b, tmco1	82	19	10.27	42	0.0245
GO:0048701	embryonic cranial skeleton morphogenesis	gnptab, bmp2b, meis1b, meis2a, pbx4, ALX3, itga8, grhl3, alx1, hdac4, crispld2, disc1, pkn2, vgll4l, pdgfrb, fsta, sar1b, fgf20b, pkdccb, s1pr2	102	20	12.78	150	0.0268
GO:0044772	mitotic cell cycle phase transition	cdc6, mad1l1, meis1b, ccne2, atm, lzts1	22	6	2.76	250	0.0276
GO:0072583	clathrin-dependent endocytosis	snap91b, si:ch211-200p22.4, sgip1a, fcho1	10	4	1.25	154	0.0276
GO:0016203	muscle attachment	dnajb6b, ilk, dag1	6	3	0.75	168	0.0293
GO:0035778	pronephric nephron tubule epithelial cell differentiation	osr1, prkcz, irx2a	6	3	0.75	169	0.0293
GO:0046688	response to copper ion	slc31a1, cox17, nt5e	6	3	0.75	170	0.0293
GO:0035335	peptidyl-tyrosine dephosphorylation	ptprna, ptpn4a, ptp4a2b, PTPRB, ptprc, ptprsa, ptprz1b, ptpn9a, eya1, dusp3a, cdkn3, ptpra	54	12	6.77	183	0.0325
GO:0007167	enzyme linked receptor protein signaling pathway	efna2a, bmp2b, pdgfc, fgf22, kdr, igf1rb, BMPR2, extl3, grb10a, sp9, akt1s1, ephb1, fgfr2, dab2, osr1, irs2a, acvrl1, acvr2ab, EPHB3, ddr1, pdgfrb, fgf7, igfbp2a, spaca4l, fstl1b, pdlim5a, cad, cds2, bmpr1aa, rspo1, fgf20b, rlim, hif1an, sulf2a, aplnrb, tgif1, si:ch73-335l21.1, bmp16, efna1a	216	42	27.06	28	0.0374
GO:0007029	endoplasmic reticulum organization	lnpk, esyt3, wdr83os, jagn1b, reep5	17	6	2.13	82	0.0391
GO:0001666	response to hypoxia	atf6, irs2a, eif2ak3, pgk1, lipf, ddit3	21	6	2.63	192	0.0394
GO:0051480	regulation of cytosolic calcium ion concentration	fyna, slc8a4a, RYR3, itpr2, itpr1a	13	5	1.63	114	0.043
GO:0002082	regulation of oxidative phosphorylation	scn1lab, pgk1	3	2	0.38	204	0.0431
GO:0006556	S-adenosylmethionine biosynthetic process	mat2ab, mat2aa	3	2	0.38	205	0.0431
GO:0007286	spermatid development	spaca4l	3	2	0.38	206	0.0431
GO:0016266	O-glycan processing	NA	3	2	0.38	207	0.0431
GO:0021559	trigeminal nerve development	gli1, cad	3	2	0.38	208	0.0431
GO:0042438	melanin biosynthetic process	TYRP1, tyrp1b	3	2	0.38	209	0.0431
GO:0060561	apoptotic process involved in morphogenesis	grhl2b, cdh13	3	2	0.38	210	0.0431
GO:0070374	positive regulation of ERK1 and ERK2 cascade	cds1, cds2	3	2	0.38	211	0.0431
GO:0072091	regulation of stem cell proliferation	ago3b, tgif1	3	2	0.38	212	0.0431
GO:0051726	regulation of cell cycle	mad1l1, ccne2, ccndbp1, rbl1, atm, ddb1, cdkn1bb, gadd45aa, rock2b, trim36, rgcc, mdm1, rps7, waplb, GAS1, insm1a, ccng1, tipin, junba, gadd45ab	122	23	15.29	164	0.0457
GO:0002237	response to molecule of bacterial origin	il17d, TLR2, gpr84, TLR2	10	4	1.25	155	0.0465
GO:0006198	cAMP catabolic process	NA, pde8b, pde4bb	7	3	0.88	234	0.0465
GO:0007131	reciprocal meiotic recombination	rnf212b, dmc1	7	3	0.88	235	0.0465
GO:0016079	synaptic vesicle exocytosis	cadpsa, cadpsb, CADPS2	7	3	0.88	236	0.0465
B) GO enrichment analysis for the Lake tanganyika species comparison (snout vs. no snout)
GOid	GO Term	External Gene Name	Annotated	Significant	Expected	Rank in classic	weight
GO:0051014	actin filament severing	scin, gsna, capgb	5	3	0.12	1	0.00013
GO:0010092	specification of animal organ identity	bmp2b, fn1a, aldh1a2	6	3	0.14	2	0.00025
GO:0048732	gland development	bmp2b, fgf24, fn1a, dnah7, si:ch211-287a12.9, aldh1a2, snx7, tbx2b, nos1	119	9	2.81	15	0.00201
GO:0048318	axial mesoderm development	aldh1a2, tbx2b	4	2	0.09	23	0.00323
GO:0018208	peptidyl-proline modification	fkbp5, p4ha2, ppil6, fkbp16	29	4	0.68	27	0.00454
GO:0042664	negative regulation of endodermal cell fate specification	bmp2b, fgf24	5	2	0.12	34	0.0053
GO:0071679	commissural neuron axon guidance	fzd3a, robo3	6	2	0.14	49	0.00783
GO:0006096	glycolytic process	eno1a, aldocb, tpi1b, pgam1	34	4	0.8	52	0.00808
GO:0042074	cell migration involved in gastrulation	bmp2b, celsr1a, tbx2b, wnt11	34	4	0.8	53	0.00808
GO:0007088	regulation of mitotic nuclear division	cdc23, kif20ba	15	3	0.35	31	0.01073
GO:0032958	inositol phosphate biosynthetic process	ip6k2b, ip6k2a	8	2	0.19	65	0.01417
GO:0051016	barbed-end actin filament capping	gsna, capgb	8	2	0.19	66	0.01417
GO:0007018	microtubule-based movement	dnah7, zbtb22b, kif2c, tekt1, tmc5, kif20ba	119	9	2.81	16	0.01419
GO:0007155	cell adhesion	ripor2, pag1, PCDH20, fn1a, nedd4a, ctnnd2b, celsr1a, tbx2b, tnfaip6, ilk, itga3b, cdh26.2	338	19	7.98	3	0.01762
GO:0048703	embryonic viscerocranium morphogenesis	bmp2b, aldh1l1, fn1a, aldh1a2, wnt11	68	5	1.61	80	0.02206
GO:0021548	pons development	bmp2b, fzd3a	10	2	0.24	81	0.02207
GO:0006168	adenine salvage	aprt	1	1	0.02	85	0.02362
GO:0006689	ganglioside catabolic process	gm2a	1	1	0.02	86	0.02362
GO:0016104	triterpenoid biosynthetic process	lss	1	1	0.02	87	0.02362
GO:0019293	tyrosine biosynthetic process, by oxidation of phenylalanine	pah	1	1	0.02	88	0.02362
GO:0021509	roof plate formation	fgf22	1	1	0.02	89	0.02362
GO:0034975	protein folding in endoplasmic reticulum	ero1a	1	1	0.02	90	0.02362
GO:0035262	gonad morphogenesis	fgf24	1	1	0.02	91	0.02362
GO:0035989	tendon development	ilk	1	1	0.02	92	0.02362
GO:0042671	retinal cone cell fate determination	tbx2b	1	1	0.02	93	0.02362
GO:0042759	long-chain fatty acid biosynthetic process	elovl5	1	1	0.02	94	0.02362
GO:0043704	photoreceptor cell fate specification	tbx2b	1	1	0.02	95	0.02362
GO:0045168	cell-cell signaling involved in cell fate commitment	bmp2b	1	1	0.02	96	0.02362
GO:0051898	negative regulation of protein kinase B signaling	tp53bp2a	1	1	0.02	97	0.02362
GO:0060855	venous endothelial cell migration involved in lymph vessel development	ccbe1	1	1	0.02	98	0.02362
GO:0072068	late distal convoluted tubule development	tbx2b	1	1	0.02	99	0.02362
GO:0090042	tubulin deacetylation	hdac6	1	1	0.02	100	0.02362
GO:0106035	protein maturation by [4Fe-4S] cluster transfer	ciao2b	1	1	0.02	101	0.02362
GO:1902108	regulation of mitochondrial membrane permeability involved in apoptotic process	grinaa	1	1	0.02	102	0.02362
GO:0007520	myoblast fusion	myofl, myof	11	2	0.26	118	0.02656
GO:0048264	determination of ventral identity	bmp2b, robo3	11	2	0.26	119	0.02656
GO:0060294	cilium movement involved in cell motility	NA, tekt1	11	2	0.26	120	0.02656
GO:0002040	sprouting angiogenesis	fn1a, foxf1, ccbe1, tgfbr3	49	4	1.16	125	0.02809
GO:0008360	regulation of cell shape	fn1a, si:ch211-153l6.6	12	2	0.28	127	0.03138
GO:0009074	aromatic amino acid family catabolic process	kmo, pah	13	2	0.31	144	0.03652
GO:0048010	vascular endothelial growth factor receptor signaling pathway	rspo1, hif1an	13	2	0.31	145	0.03652
GO:0048857	neural nucleus development	bmp2b, fzd3a	13	2	0.31	146	0.03652
GO:0060215	primitive hemopoiesis	ptpn9a, csrnp1a, gata2a	32	3	0.76	155	0.03904
GO:0000256	allantoin catabolic process	zgc:103559	2	1	0.05	166	0.04668
GO:0001757	somite specification	fn1a	2	1	0.05	167	0.04668
GO:0003211	cardiac ventricle formation	ilk	2	1	0.05	168	0.04668
GO:0005980	glycogen catabolic process	aglb	2	1	0.05	169	0.04668
GO:0006172	ADP biosynthetic process	ak1	2	1	0.05	170	0.04668
GO:0006953	acute-phase response	fn1a	2	1	0.05	171	0.04668
GO:0007263	nitric oxide mediated signal transduction	nos1	2	1	0.05	172	0.04668
GO:0009258	10-formyltetrahydrofolate catabolic process	aldh1l1	2	1	0.05	173	0.04668
GO:0033278	cell proliferation in midbrain	fgf22	2	1	0.05	174	0.04668
GO:0035777	pronephric distal tubule development	tbx2b	2	1	0.05	175	0.04668
GO:0060174	limb bud formation	fgf24	2	1	0.05	176	0.04668
GO:0071379	cellular response to prostaglandin stimulus	keap1a	2	1	0.05	177	0.04668
GO:0071477	cellular hypotonic salinity response	SLC12A6	2	1	0.05	178	0.04668
GO:0072019	proximal convoluted tubule development	tbx2b	2	1	0.05	179	0.04668
GO:0090008	hypoblast development	bmp2b	2	1	0.05	180	0.04668
GO:0090342	regulation of cell aging	lmna	2	1	0.05	181	0.04668
C) GO terms for the 201 genes shared between the two comparisons from LM and LT
GOid	GO Term	External Gene Name	Annotated	Significant	Expected	Rank in classic	weight
GO:0019511	peptidyl-proline hydroxylation	p4ha1b, p4ha2	6	2	0.03	1	0.00048
GO:0055013	cardiac muscle cell development	bmp2b, ilk	12	2	0.07	3	0.00207
GO:0048010	vascular endothelial growth factor receptor signaling pathway	rspo1, hif1an	13	2	0.07	4	0.00244
GO:0021509	roof plate formation	fgf22	1	1	0.01	8	0.00575
GO:0035989	tendon development	ilk	1	1	0.01	9	0.00575
GO:0045168	cell-cell signaling involved in cell fate commitment	bmp2b	1	1	0.01	10	0.00575
GO:1902108	regulation of mitochondrial membrane permeability involved in apoptotic process	grinaa	1	1	0.01	11	0.00575
GO:0007160	cell-matrix adhesion	NA, ilk	27	2	0.16	20	0.01043
GO:0003211	cardiac ventricle formation	ilk	2	1	0.01	21	0.01147
GO:0015734	taurine transport	SLC6A6	2	1	0.01	22	0.01147
GO:0019236	response to pheromone	V1R1	2	1	0.01	23	0.01147
GO:0061131	pancreas field specification	bmp2b	2	1	0.01	24	0.01147
GO:0090008	hypoblast development	bmp2b	2	1	0.01	25	0.01147
GO:0060326	cell chemotaxis	NA	31	2	0.18	35	0.01362
GO:0003341	cilium movement	tekt1, tmc5	33	2	0.19	37	0.01535
GO:0006562	proline catabolic process	prodha	3	1	0.02	40	0.01716
GO:0006805	xenobiotic metabolic process	ahr1b	3	1	0.02	41	0.01716
GO:0033278	cell proliferation in midbrain	fgf22	3	1	0.02	42	0.01716
GO:0060876	semicircular canal formation	bmp2b	3	1	0.02	43	0.01716
GO:0017158	regulation of calcium ion-dependent exocytosis	syt10	4	1	0.02	50	0.02282
GO:0021703	locus ceruleus development	bmp2b	4	1	0.02	51	0.02282
GO:0045721	negative regulation of gluconeogenesis	NA	4	1	0.02	52	0.02282
GO:0010564	regulation of cell cycle process	NA	42	2	0.24	59	0.02422
GO:0000082	G1/S transition of mitotic cell cycle	ccne2	5	1	0.03	63	0.02844
GO:0001710	mesodermal cell fate commitment	bmp2b	5	1	0.03	64	0.02844
GO:0042664	negative regulation of endodermal cell fate specification	bmp2b	5	1	0.03	65	0.02844
GO:0060030	dorsal convergence	bmp2b	5	1	0.03	66	0.02844
GO:0002040	sprouting angiogenesis	foxf1, tgfbr3	48	2	0.28	80	0.03104
GO:0016203	muscle attachment	ilk	6	1	0.03	83	0.03404
GO:0035335	peptidyl-tyrosine dephosphorylation	ptprc, ptpn9a	54	2	0.31	86	0.03852
GO:0007099	centriole replication	NA	7	1	0.04	87	0.0396
GO:0046314	phosphocreatine biosynthetic process	ckba	7	1	0.04	88	0.0396
GO:0098508	endothelial to hematopoietic transition	nedd4a	7	1	0.04	89	0.0396
GO:0051241	negative regulation of multicellular organismal process	bmp2b, anxa4, hif1an	62	3	0.36	7	0.04139
GO:0030513	positive regulation of BMP signaling pathway	bmp2b	8	1	0.05	100	0.04513
GO:0048264	determination of ventral identity	bmp2b	8	1	0.05	101	0.04513
GO:0043249	erythrocyte maturation	ptpn9a	9	1	0.05	112	0.05062
GO:0050482	arachidonic acid secretion	NA	9	1	0.05	113	0.05062
GO:0001885	endothelial cell development	ilk	10	1	0.06	125	0.05609
GO:0006751	glutathione catabolic process	ggt5a	10	1	0.06	126	0.05609
GO:0045746	negative regulation of Notch signaling pathway	nedd4a	10	1	0.06	127	0.05609
GO:0052331	hemolysis in other organism involved in symbiotic interaction	NA	12	1	0.07	151	0.06693
GO:0035023	regulation of Rho protein signal transduction	NA	13	1	0.07	162	0.0723
GO:0046931	pore complex assembly	NA	13	1	0.07	163	0.0723
GO:0001676	long-chain fatty acid metabolic process	acsl1b	15	1	0.09	181	0.08296
GO:0009950	dorsal/ventral axis specification	bmp2b	15	1	0.09	182	0.08296
GO:0030917	midbrain-hindbrain boundary development	fgf22	18	1	0.1	200	0.09872
GO:0071526	semaphorin-plexin signaling pathway	plxnb1a	19	1	0.11	205	0.10391
GO:0048701	embryonic cranial skeleton morphogenesis	bmp2b, vgll4l	102	2	0.59	221	0.1166
GO:0030177	positive regulation of Wnt signaling pathway	rspo1	23	1	0.13	231	0.12439
D) GO terms for the upregulated genes within the 201 shared genes
GOid	GO Term	External Gene Name	Annotated	Significant	Expected	Rank in classic	weight
GO:0019511	peptidyl-proline hydroxylation	p4ha1b, p4ha2	6	2	0.02	1	9.6e-05
GO:0048010	vascular endothelial growth factor receptor signaling pathway	rspo1, hif1an	13	2	0.03	5	0.00049
GO:0001568	blood vessel development	foxf1, colec12, rspo1, ilk	209	4	0.54	6	0.00192
GO:0035989	tendon development	ilk	1	1	0	8	0.00258
GO:0003211	cardiac ventricle formation	ilk	2	1	0.01	13	0.00515
GO:0015734	taurine transport	SLC6A6	2	1	0.01	14	0.00515
GO:0017158	regulation of calcium ion-dependent exocytosis	syt10	4	1	0.01	17	0.01027
GO:0051241	negative regulation of multicellular organismal process	anxa4, hif1an	62	2	0.16	20	0.01102
GO:0016203	muscle attachment	ilk	6	1	0.02	23	0.01536
GO:0098508	endothelial to hematopoietic transition	nedd4a	7	1	0.02	24	0.0179
GO:0001885	endothelial cell development	ilk	10	1	0.03	30	0.02548
GO:0045746	negative regulation of Notch signaling pathway	nedd4a	10	1	0.03	31	0.02548
GO:0052331	hemolysis in other organism involved in symbiotic interaction	NA	12	1	0.03	39	0.03049
GO:0055013	cardiac muscle cell development	ilk	12	1	0.03	40	0.03049
GO:0035023	regulation of Rho protein signal transduction	NA	13	1	0.03	47	0.03299
GO:0046931	pore complex assembly	NA	13	1	0.03	48	0.03299
GO:0071526	semaphorin-plexin signaling pathway	plxnb1a	19	1	0.05	66	0.04787
GO:0030177	positive regulation of Wnt signaling pathway	rspo1	23	1	0.06	79	0.05766
GO:0007160	cell-matrix adhesion	ilk	27	1	0.07	86	0.06735
E) GO terms for the downregulated genes within the 201 shared genes
GOid	GO Term	External Gene Name	Annotated	Significant	Expected	Rank in classic	weight
GO:0008637	apoptotic mitochondrial changes	grinaa	1	1	0	1	0.0025
GO:0021509	roof plate formation	fgf22	1	1	0	2	0.0025
GO:0045168	cell-cell signaling involved in cell fate commitment	bmp2b	1	1	0	3	0.0025
GO:0046902	regulation of mitochondrial membrane permeability	grinaa	1	1	0	4	0.0025
GO:0072175	epithelial tube formation	bmp2b, fgf22	30	2	0.07	7	0.0025
GO:0090559	Tube formation	grinaa	1	1	0	5	0.0025
GO:1902108	regulation of mitochondrial membrane permeability involved in apoptotic process	grinaa	1	1	0	6	0.0025
GO:0060326	cell chemotaxis	NA	31	2	0.08	8	0.0027
GO:0048870	cell motility	bmp2b, tekt1	242	4	0.6	9	0.0029
GO:0051674	localization of cell	bmp2b, tekt1	242	4	0.6	10	0.0029
GO:0003341	cilium movement	tekt1, tmc5	33	2	0.08	11	0.003
GO:0035148	tube formation	bmp2b, fgf22	33	2	0.08	12	0.003
GO:0006928	movement of cell or subcellular component	bmp2b, tekt1, tmc5	438	5	1.09	13	0.0041
GO:0019236	response to pheromone	V1R1	2	1	0	14	0.005
GO:0061114	branching involved in pancreas morphogenesis	bmp2b	2	1	0	15	0.005
GO:0061130	pancreatic bud formation	bmp2b	2	1	0	16	0.005
GO:0061131	pancreas field specification	bmp2b	2	1	0	17	0.005
GO:0090008	hypoblast development	bmp2b	2	1	0	18	0.005
GO:0006562	proline catabolic process	prodha	3	1	0.01	19	0.0075
GO:0033278	cell proliferation in midbrain	fgf22	3	1	0.01	20	0.0075
GO:0055015	ventricular cardiac muscle cell development	bmp2b	3	1	0.01	21	0.0075
GO:0060876	semicircular canal formation	bmp2b	3	1	0.01	22	0.0075
GO:0061113	pancreas morphogenesis	bmp2b	3	1	0.01	23	0.0075
GO:0006111	regulation of gluconeogenesis	NA	4	1	0.01	24	0.0099
GO:0010677	negative regulation of cellular carbohydrate metabolic process	NA	4	1	0.01	25	0.0099
GO:0021703	locus ceruleus development	bmp2b	4	1	0.01	26	0.0099
GO:0045721	negative regulation of gluconeogenesis	NA	4	1	0.01	27	0.0099
GO:0045912	negative regulation of carbohydrate metabolic process	NA	4	1	0.01	28	0.0099
GO:0055012	ventricular cardiac muscle cell differentiation	bmp2b	4	1	0.01	29	0.0099
GO:0070887	cellular response to chemical stimulus	bmp2b, fgf22	349	4	0.87	30	0.0104
GO:0001710	mesodermal cell fate commitment	bmp2b	5	1	0.01	31	0.0124
GO:0007006	mitochondrial membrane organization	grinaa	5	1	0.01	32	0.0124
GO:0009065	glutamine family amino acid catabolic process	prodha	5	1	0.01	33	0.0124
GO:0009996	negative regulation of cell fate specification	bmp2b	5	1	0.01	34	0.0124
GO:0010454	negative regulation of cell fate commitment	bmp2b	5	1	0.01	35	0.0124
GO:0042664	negative regulation of endodermal cell fate specification	bmp2b	5	1	0.01	36	0.0124
GO:0043255	regulation of carbohydrate biosynthetic process	NA	5	1	0.01	37	0.0124
GO:0045992	negative regulation of embryonic development	bmp2b	5	1	0.01	38	0.0124
GO:0060030	dorsal convergence	bmp2b	5	1	0.01	39	0.0124
GO:0062014	negative regulation of small molecule metabolic process	NA	5	1	0.01	40	0.0124
GO:1903225	negative regulation of endodermal cell differentiation	bmp2b	5	1	0.01	41	0.0124
GO:2000542	negative regulation of gastrulation	bmp2b	5	1	0.01	42	0.0124
GO:0007420	brain development	bmp2b, fgf22, gdpd3a	205	3	0.51	43	0.014
GO:0006575	cellular modified amino acid metabolic process	ggt5a, ckba	76	2	0.19	44	0.0152
GO:0040011	locomotion	bmp2b, tekt1	397	4	0.99	45	0.0161
GO:0060322	head development	bmp2b, fgf22, gdpd3a	218	3	0.54	46	0.0165
GO:0006599	phosphagen metabolic process	ckba	7	1	0.02	47	0.0173
GO:0006603	phosphocreatine metabolic process	ckba	7	1	0.02	48	0.0173
GO:0007099	centriole replication	NA	7	1	0.02	49	0.0173
GO:0010906	regulation of glucose metabolic process	NA	7	1	0.02	50	0.0173
GO:0042396	phosphagen biosynthetic process	ckba	7	1	0.02	51	0.0173
GO:0046314	phosphocreatine biosynthetic process	ckba	7	1	0.02	52	0.0173
GO:0098534	centriole assembly	NA	7	1	0.02	53	0.0173
GO:0042221	response to chemical	bmp2b, fgf22, V1R1	622	5	1.55	54	0.0175
GO:0016477	cell migration	bmp2b	226	3	0.56	55	0.0182
GO:0007017	microtubule-based process	tekt1, tmc5	233	3	0.58	56	0.0197
GO:0006560	proline metabolic process	prodha	8	1	0.02	57	0.0198
GO:0010092	specification of animal organ identity	bmp2b	8	1	0.02	58	0.0198
GO:0010675	regulation of cellular carbohydrate metabolic process	NA	8	1	0.02	59	0.0198
GO:0030513	positive regulation of BMP signaling pathway	bmp2b	8	1	0.02	60	0.0198
GO:0048264	determination of ventral identity	bmp2b	8	1	0.02	61	0.0198
GO:0061138	morphogenesis of a branching epithelium	bmp2b	8	1	0.02	62	0.0198
GO:0006109	regulation of carbohydrate metabolic process	NA	9	1	0.02	63	0.0222
GO:0021548	pons development	bmp2b	9	1	0.02	64	0.0222
GO:0032309	icosanoid secretion	NA	9	1	0.02	65	0.0222
GO:0042663	regulation of endodermal cell fate specification	bmp2b	9	1	0.02	66	0.0222
GO:0048752	semicircular canal morphogenesis	bmp2b	9	1	0.02	67	0.0222
GO:0050482	arachidonic acid secretion	NA	9	1	0.02	68	0.0222
GO:0060294	cilium movement involved in cell motility	tekt1	9	1	0.02	69	0.0222
GO:0071715	icosanoid transport	NA	9	1	0.02	70	0.0222
GO:0090100	positive regulation of transmembrane receptor protein	bmp2b	9	1	0.02	71	0.0222
GO:1901571	fatty acid derivative transport	NA	9	1	0.02	72	0.0222
GO:1903963	arachidonate transport	NA	9	1	0.02	73	0.0222
GO:0051179	localization	NA, bmp2b, grinaa, trpc2b, ttyh2, tekt1, ATP6V0C	2057	10	5.12	74	0.0225
GO:0001539	cilium or flagellum-dependent cell motility	tekt1	10	1	0.02	75	0.0246
GO:0001714	endodermal cell fate specification	bmp2b	10	1	0.02	76	0.0246
GO:0001763	morphogenesis of a branching structure	bmp2b	10	1	0.02	77	0.0246
GO:0006751	glutathione catabolic process	ggt5a	10	1	0.02	78	0.0246
GO:0010453	regulation of cell fate commitment	bmp2b	10	1	0.02	79	0.0246
GO:0032465	regulation of cytokinesis	NA	10	1	0.02	80	0.0246
GO:0042659	regulation of cell fate specification	bmp2b	10	1	0.02	81	0.0246
GO:0043171	peptide catabolic process	ggt5a	10	1	0.02	82	0.0246
GO:0051298	centrosome duplication	NA	10	1	0.02	83	0.0246
GO:0060285	cilium-dependent cell motility	tekt1	10	1	0.02	84	0.0246
GO:1903224	regulation of endodermal cell differentiation	bmp2b	10	1	0.02	85	0.0246
GO:0001711	endodermal cell fate commitment	bmp2b	11	1	0.03	86	0.0271
GO:0015909	long-chain fatty acid transport	NA	11	1	0.03	87	0.0271
GO:0048857	neural nucleus development	bmp2b	11	1	0.03	88	0.0271
GO:0061351	neural precursor cell proliferation	fgf22	11	1	0.03	89	0.0271
GO:0060562	epithelial tube morphogenesis	bmp2b, fgf22	107	2	0.27	90	0.0289
GO:0044273	sulfur compound catabolic process	ggt5a	12	1	0.03	91	0.0295
GO:0055013	cardiac muscle cell development	bmp2b	12	1	0.03	92	0.0295
GO:0060872	semicircular canal development	bmp2b	12	1	0.03	93	0.0295
GO:0007018	microtubule-based movement	tekt1, tmc5	111	2	0.28	94	0.0309
GO:0006094	gluconeogenesis	NA	13	1	0.03	95	0.0319
GO:0007098	centrosome cycle	NA	13	1	0.03	96	0.0319
GO:0019319	hexose biosynthetic process	NA	13	1	0.03	97	0.0319
GO:0031023	microtubule organizing center organization	NA	13	1	0.03	98	0.0319
GO:0046364	monosaccharide biosynthetic process	NA	13	1	0.03	99	0.0319
GO:0048333	mesodermal cell differentiation	bmp2b	13	1	0.03	100	0.0319
F) GO terms for the differentiall expressed genes within the 201 shared genes
GOid	GO Term	External Gene Name	Annotated	Significant	Expected	Rank in classic	weight
GO:0006805	xenobiotic metabolic process	ahr1b	3	1	0	2	0.0021
GO:0000082	G1/S transition of mitotic cell cycle	ccne2	5	1	0	5	0.0034
GO:0043249	erythrocyte maturation	ptpn9a	9	1	0.01	8	0.0062
GO:0007088	regulation of mitotic nuclear division	NA	10	1	0.01	9	0.0069
GO:0060215	primitive hemopoiesis	ptpn9a	34	1	0.02	20	0.0231
GO:0002040	sprouting angiogenesis	tgfbr3	48	1	0.03	25	0.0325
GO:0035335	peptidyl-tyrosine dephosphorylation	ptpn9a	54	1	0.04	28	0.0365
GO:0061053	somite development	tgfbr3	65	1	0.04	33	0.0438
GO:0051726	regulation of cell cycle	ccne2	122	2	0.08	4	0.0655
GO:0007018	microtubule-based movement	NA	111	1	0.08	37	0.0738
GO:0051301	cell division	ccne2	126	1	0.09	38	0.0834
GO:0055085	transmembrane transport	NA, slc2a9l1	931	2	0.64	45	0.1296
GO:0006915	apoptotic process	aimp2	254	1	0.17	54	0.1618
GO:0030154	cell differentiation	aimp2, ptpn9a	916	2	0.63	43	0.4186

## Sheet: Table S3
Table S3. Significantly differentially expressed genes (FDR ≤ 0.05) shared by both comparisons of species with and without snout flap (LM:. L.trewavasae vs. T. tropheops; LT: O. nasuta vs. O. ventrals) including the direction of expression (log2FC_dir). (Lt.) Labeotropheus trewavasae, (On.) Ophthalmotilapia nasuta, (Ov.) Ophthalmotilapia ventralis, (Tt.) Tropheops tropheops.
unique_id	gene_id	ensembl_id	LM_log2FC	LM_padj	LT_log2FC	LT_padj	log2FC_dir	external_gene_name
MSTRG.10213|ENSONIG00000021343	MSTRG.10213	ENSONIG00000021343	2.746	1.97876e-21	1.60025	0.0470306	UP	cx43.4
MSTRG.10667|ENSONIG00000016053	MSTRG.10667	ENSONIG00000016053	1.1609	2.42617e-06	0.948278	0.0131401	UP	mid1
MSTRG.10675|ENSONIG00000042093	MSTRG.10675	ENSONIG00000042093	-0.803783	0.00195382	-1.21208	0.0162366	DOWN	NA
MSTRG.10798|ENSONIG00000014252	MSTRG.10798	ENSONIG00000014252	0.810417	0.0138615	0.789516	0.00123691	UP	me3
MSTRG.11197|ENSONIG00000013664	MSTRG.11197	ENSONIG00000013664	4.14496	3.37929e-05	1.86637	0.0255743	UP	tnfaip6
MSTRG.11434|ENSONIG00000010119	MSTRG.11434	ENSONIG00000010119	-24.3228	2.72217e-13	-12.0274	6.57627e-07	DOWN	ptprc
MSTRG.11651|ENSONIG00000031776	MSTRG.11651	ENSONIG00000031776	0.819924	0.00471622	0.798599	0.0202982	UP	MDFIC
MSTRG.11895|ENSONIG00000000002	MSTRG.11895	ENSONIG00000000002	0.610049	0.0187081	0.60493	0.0341995	UP	syt10
MSTRG.11897|ENSONIG00000000005	MSTRG.11897	ENSONIG00000000005	0.740068	0.00488702	0.949396	0.00688106	UP	ppp1r12a
MSTRG.12331|ENSONIG00000010978	MSTRG.12331	ENSONIG00000010978	3.92281	2.96956e-10	2.97381	0.000219822	UP	rgs4
MSTRG.1257|ENSONIG00000029776	MSTRG.1257	ENSONIG00000029776	2.41071	2.8566e-06	2.39999	0.00565547	UP	znf395a
MSTRG.12941|ENSONIG00000015623	MSTRG.12941	ENSONIG00000015623	1.56324	0.000433803	1.68075	0.0309792	UP	csrnp1a
MSTRG.12949|ENSONIG00000015650	MSTRG.12949	ENSONIG00000015650	1.29112	4.51808e-05	-28.0423	7.23501e-17	DIFF	NA
MSTRG.13012|ENSONIG00000028073	MSTRG.13012	ENSONIG00000028073	1.26384	0.000129136	1.48776	0.01827	UP	NA
MSTRG.133|ENSONIG00000015659	MSTRG.133	ENSONIG00000015659	-2.7404	4.55195e-08	-1.45281	0.0219601	DOWN	NA
MSTRG.13354|ENSONIG00000010049	MSTRG.13354	ENSONIG00000010049	-7.49691	3.67364e-18	-4.90009	0.0151668	DOWN	NA
MSTRG.13355|ENSONIG00000010049	MSTRG.13355	ENSONIG00000010049	-4.32653	1.84891e-08	-4.87809	0.00018846	DOWN	NA
MSTRG.13356|ENSONIG00000010049	MSTRG.13356	ENSONIG00000010049	-3.87716	0.000330797	-5.51592	0.00532559	DOWN	NA
MSTRG.13474|ENSONIG00000009639	MSTRG.13474	ENSONIG00000009639	-1.56208	0.00656108	-1.77	0.0058034	DOWN	dusp22b
MSTRG.13611|ENSONIG00000009194	MSTRG.13611	ENSONIG00000009194	3.37754	1.95982e-05	0.871506	0.0200251	UP	colec12
MSTRG.1362	MSTRG.1362	MSTRG.1362	0.816295	0.0388924	3.81731	7.19093e-05	UP	NA
MSTRG.14537|ENSONIG00000035400	MSTRG.14537	ENSONIG00000035400	2.67965	3.0135e-05	3.12062	0.0071372	UP	egln3
MSTRG.14577|ENSONIG00000012417	MSTRG.14577	ENSONIG00000012417	-0.798102	0.0110321	-1.22689	2.48941e-07	DOWN	ckba
MSTRG.14877|ENSONIG00000020129	MSTRG.14877	ENSONIG00000020129	-1.29637	0.00814302	2.0009	0.0226337	DIFF	NA
MSTRG.15380|ENSONIG00000019584	MSTRG.15380	ENSONIG00000019584	1.32814	0.000248509	1.50302	0.00265417	UP	pacs2
MSTRG.15531|ENSONIG00000008136	MSTRG.15531	ENSONIG00000008136	2.61229	0.00014174	2.08709	0.0106846	UP	foxa2
MSTRG.16096|ENSONIG00000031009	MSTRG.16096	ENSONIG00000031009	-4.53895	4.57735e-12	-3.16122	1.56202e-05	DOWN	tnmd
MSTRG.16134|ENSONIG00000002645	MSTRG.16134	ENSONIG00000002645	-7.03446	0.000300328	-2.45233	0.00327224	DOWN	arl13a
MSTRG.16505|ENSONIG00000035305	MSTRG.16505	ENSONIG00000035305	1.22708	2.38015e-05	0.762601	0.0401044	UP	NA
MSTRG.1661|ENSONIG00000033236	MSTRG.1661	ENSONIG00000033236	0.95468	0.00284502	0.831798	0.0151363	UP	mpp1
MSTRG.16765|ENSONIG00000015904	MSTRG.16765	ENSONIG00000015904	-2.38993	0.000478591	-1.48669	0.00104953	DOWN	acsl1b
MSTRG.17149|ENSONIG00000016561	MSTRG.17149	ENSONIG00000016561	-1.08411	0.0173549	2.67758	0.01827	DIFF	igfbp6b
MSTRG.17350|ENSONIG00000016820	MSTRG.17350	ENSONIG00000016820	0.537904	0.0163459	0.757103	0.00154945	UP	plp2
MSTRG.17465|ENSONIG00000038637	MSTRG.17465	ENSONIG00000038637	-5.46729	1.7493e-05	-2.10597	0.0161738	DOWN	cdh26.2
MSTRG.17466|ENSONIG00000041254	MSTRG.17466	ENSONIG00000041254	-4.55493	0.0419792	-2.08653	0.0236366	DOWN	NA
MSTRG.17551|ENSONIG00000017336	MSTRG.17551	ENSONIG00000017336	0.884317	0.000160405	1.18661	0.00990857	UP	slc6a6b
MSTRG.1775|ENSONIG00000004269	MSTRG.1775	ENSONIG00000004269	-2.59119	0.000627617	-2.10315	0.00730963	DOWN	trpc2b
MSTRG.17854|ENSONIG00000038280	MSTRG.17854	ENSONIG00000038280	0.691844	0.0447791	0.845718	0.0291982	UP	NA
MSTRG.18040|ENSONIG00000001693	MSTRG.18040	ENSONIG00000001693	23.52	1.85434e-12	-24.7614	4.33829e-13	DIFF	arih2
MSTRG.18126|ENSONIG00000009327	MSTRG.18126	ENSONIG00000009327	1.29191	6.53856e-05	0.857335	0.0172268	UP	vwa1
MSTRG.18208|ENSONIG00000009147	MSTRG.18208	ENSONIG00000009147	1.67241	0.00191715	3.12609	1.0325e-07	UP	plxnb1a
MSTRG.18498|ENSONIG00000030847	MSTRG.18498	ENSONIG00000030847	-8.59777	1.26017e-05	9.11815	0.0305177	DIFF	NA
MSTRG.18920|ENSONIG00000013830	MSTRG.18920	ENSONIG00000013830	0.716351	0.000600226	0.523538	0.00176175	UP	nudcd1
MSTRG.18939|ENSONIG00000013779	MSTRG.18939	ENSONIG00000013779	2.02446	0.00614492	1.86131	0.0315353	UP	NA
MSTRG.19167|ENSONIG00000031982	MSTRG.19167	ENSONIG00000031982	1.63434	0.000453527	1.13777	0.00240798	UP	s100a10a
MSTRG.19171|ENSONIG00000028947	MSTRG.19171	ENSONIG00000028947	1.8366	0.0037502	1.83698	0.00166278	UP	NA
MSTRG.19332|ENSONIG00000002499	MSTRG.19332	ENSONIG00000002499	-1.15582	0.00501951	-9.69835	1.76329e-20	DOWN	grinaa
MSTRG.19362|ENSONIG00000002394	MSTRG.19362	ENSONIG00000002394	0.939351	0.0497448	0.959349	0.047796	UP	TINAGL1
MSTRG.19447|ENSONIG00000010871	MSTRG.19447	ENSONIG00000010871	-3.36627	7.92731e-11	-1.65345	0.0459952	DOWN	NA
MSTRG.19511|ENSONIG00000029807	MSTRG.19511	ENSONIG00000029807	-1.03362	0.0241842	-2.82637	0.00252616	DOWN	hoxa13
MSTRG.19700|ENSONIG00000007640	MSTRG.19700	ENSONIG00000007640	-6.99939	0.000672571	-2.51057	0.0014575	DOWN	NA
MSTRG.19802|ENSONIG00000039519	MSTRG.19802	ENSONIG00000039519	0.99633	1.15096e-06	0.562259	0.00215978	UP	s100a14
MSTRG.19853	MSTRG.19853	MSTRG.19853	3.83931	1.69458e-05	2.06297	0.00783052	UP	NA
MSTRG.19854	MSTRG.19854	MSTRG.19854	6.4281	0.000667211	2.12242	0.00345586	UP	NA
MSTRG.2030|ENSONIG00000012624	MSTRG.2030	ENSONIG00000012624	-1.16024	7.3805e-06	-1.16854	0.0488936	DOWN	sparta
MSTRG.20342|ENSONIG00000000948	MSTRG.20342	ENSONIG00000000948	-1.82795	0.00310668	-2.98048	0.0291741	DOWN	NA
MSTRG.20477	MSTRG.20477	MSTRG.20477	-1.42624	0.00204328	-6.71977	3.59359e-09	DOWN	NA
MSTRG.20477|ENSONIG00000010313	MSTRG.20477	ENSONIG00000010313	-1.53554	0.003551	-8.35084	4.33829e-13	DOWN	NA
MSTRG.20525|ENSONIG00000041277	MSTRG.20525	ENSONIG00000041277	-3.03808	0.0144496	2.40225	0.00258342	DIFF	NA
MSTRG.20971|ENSONIG00000019257	MSTRG.20971	ENSONIG00000019257	-25.774	6.94723e-15	1.06523	0.039372	DIFF	tgfbr3
MSTRG.20989|ENSONIG00000019284	MSTRG.20989	ENSONIG00000019284	1.01978	0.0374669	7.86986	0.000772834	UP	zgc:103559
MSTRG.21163|ENSONIG00000003195	MSTRG.21163	ENSONIG00000003195	2.14275	5.21225e-05	2.12876	0.00439936	UP	tmem45a
MSTRG.21334|ENSONIG00000042731	MSTRG.21334	ENSONIG00000042731	-1.00283	0.0144088	-1.4739	0.00184133	DOWN	NA
MSTRG.21403|ENSONIG00000002404	MSTRG.21403	ENSONIG00000002404	-3.99461	0.00116632	-3.00128	0.0407868	DOWN	fgf22
MSTRG.21783|ENSONIG00000035663	MSTRG.21783	ENSONIG00000035663	-2.19307	0.0478786	5.10536	0.00437694	DIFF	NA
MSTRG.21790|ENSONIG00000002065	MSTRG.21790	ENSONIG00000002065	22.1536	4.31174e-11	-23.4595	1.00886e-11	DIFF	rab1ba
MSTRG.22070|ENSONIG00000033691	MSTRG.22070	ENSONIG00000033691	-1.1113	4.51312e-07	-1.40449	0.00044804	DOWN	NA
MSTRG.22221|ENSONIG00000032327	MSTRG.22221	ENSONIG00000032327	-2.07793	0.013256	-1.64658	0.00494711	DOWN	NA
MSTRG.22256|ENSONIG00000018968	MSTRG.22256	ENSONIG00000018968	0.998083	1.68568e-07	0.912723	0.00281136	UP	capgb
MSTRG.22393|ENSONIG00000009281	MSTRG.22393	ENSONIG00000009281	0.912656	0.00701328	-1.26071	4.85801e-05	DIFF	rbpjb
MSTRG.2242|ENSONIG00000008377	MSTRG.2242	ENSONIG00000008377	1.22779	4.97355e-06	1.48286	0.0190076	UP	p4ha2
MSTRG.22642|ENSONIG00000033059	MSTRG.22642	ENSONIG00000033059	6.07368	0.000622413	-4.72592	0.00410397	DIFF	NA
MSTRG.22882	MSTRG.22882	MSTRG.22882	12.6313	1.89409e-22	-4.98647	0.0130187	DIFF	NA
MSTRG.23115|ENSONIG00000007439	MSTRG.23115	ENSONIG00000007439	-6.01469	0.0491091	-3.82415	0.00948721	DOWN	NA
MSTRG.23161|ENSONIG00000024911	MSTRG.23161	ENSONIG00000024911	-6.73508	1.57468e-07	-4.25469	0.0117437	DOWN	NA
MSTRG.24180|ENSONIG00000017326	MSTRG.24180	ENSONIG00000017326	-1.35157	3.09824e-05	-0.722586	0.0364959	DOWN	NA
MSTRG.2455|ENSONIG00000016451	MSTRG.2455	ENSONIG00000016451	5.9205	6.02428e-06	6.81049	6.91919e-07	UP	GALNT10
MSTRG.24642|ENSONIG00000041547	MSTRG.24642	ENSONIG00000041547	-1.24924	0.009237	-1.24687	4.40682e-05	DOWN	NA
MSTRG.24818|ENSONIG00000041440	MSTRG.24818	ENSONIG00000041440	2.67931	0.00286297	5.10179	1.86626e-07	UP	NA
MSTRG.24873|ENSONIG00000029713	MSTRG.24873	ENSONIG00000029713	3.62787	0.0416114	5.22606	0.000206771	UP	NA
MSTRG.24957|ENSONIG00000029041	MSTRG.24957	ENSONIG00000029041	-9.54645	0.00195103	25.6919	4.96391e-14	DIFF	NA
MSTRG.2499|ENSONIG00000039943	MSTRG.2499	ENSONIG00000039943	4.61541	0.0335093	5.06602	0.0014575	UP	NA
MSTRG.25286|ENSONIG00000038474	MSTRG.25286	ENSONIG00000038474	-1.92614	0.0415581	4.64467	0.0169145	DIFF	NA
MSTRG.25351|ENSONIG00000042823	MSTRG.25351	ENSONIG00000042823	-6.67716	5.8232e-09	-7.01031	6.05408e-08	DOWN	NA
MSTRG.25621|ENSONIG00000037604	MSTRG.25621	ENSONIG00000037604	-1.01786	0.000394349	-8.08733	0.000612023	DOWN	NA
MSTRG.26033|ENSONIG00000039133	MSTRG.26033	ENSONIG00000039133	-2.48665	0.000149297	-1.80432	0.0230381	DOWN	tspan35
MSTRG.26100|ENSONIG00000008223	MSTRG.26100	ENSONIG00000008223	0.604659	0.00652899	0.531234	0.00591925	UP	si:dkeyp-69e1.8
MSTRG.26381|ENSONIG00000019407	MSTRG.26381	ENSONIG00000019407	-2.51656	9.09657e-05	-1.74929	0.0258479	DOWN	gdpd3a
MSTRG.26387|ENSONIG00000019404	MSTRG.26387	ENSONIG00000019404	-0.64299	0.0126166	-0.674711	0.0318756	DOWN	ATP6V0C
MSTRG.26479|ENSONIG00000008899	MSTRG.26479	ENSONIG00000008899	-3.98637	0.00807881	-4.57929	0.0101844	DOWN	NA
MSTRG.26519|ENSONIG00000002203	MSTRG.26519	ENSONIG00000002203	3.39323	0.0117094	-9.9451	0.0133739	DIFF	NA
MSTRG.26555|ENSONIG00000002268	MSTRG.26555	ENSONIG00000002268	0.71419	0.000506921	-0.395275	0.00990857	DIFF	aimp2
MSTRG.26661|ENSONIG00000017113	MSTRG.26661	ENSONIG00000017113	-3.3693	0.0132893	-3.77997	0.00993937	DOWN	NA
MSTRG.26665|ENSONIG00000017112	MSTRG.26665	ENSONIG00000017112	-2.13106	1.10055e-05	-3.7171	0.00529978	DOWN	NA
MSTRG.26727|ENSONIG00000005302	MSTRG.26727	ENSONIG00000005302	-2.90736	0.0453525	-2.23755	0.0427741	DOWN	NA
MSTRG.27356|ENSONIG00000028139	MSTRG.27356	ENSONIG00000028139	5.35779	5.95236e-13	3.38747	0.000233424	UP	NA
MSTRG.27385|ENSONIG00000009302	MSTRG.27385	ENSONIG00000009302	-3.24116	1.11511e-27	-2.54915	0.00142759	DOWN	krtt1c19e
MSTRG.27896|ENSONIG00000014806	MSTRG.27896	ENSONIG00000014806	-6.74859	6.8376e-08	-2.80539	0.0475937	DOWN	V1R1
MSTRG.28122|ENSONIG00000004224	MSTRG.28122	ENSONIG00000004224	-0.721895	0.00261796	-22.3738	1.00293e-10	DOWN	srsf3a
MSTRG.28195|ENSONIG00000003968	MSTRG.28195	ENSONIG00000003968	-5.5204	3.74875e-05	-2.75455	0.00175391	DOWN	zmynd10
MSTRG.28198|ENSONIG00000037678	MSTRG.28198	ENSONIG00000037678	1.06344	0.00017559	2.09156	5.24187e-10	UP	hemk1
MSTRG.28459|ENSONIG00000019080	MSTRG.28459	ENSONIG00000019080	1.01776	0.0232702	2.13415	0.0267253	UP	NA
MSTRG.28743|ENSONIG00000020358	MSTRG.28743	ENSONIG00000020358	-8.1938	2.17756e-05	6.81318	1.76112e-05	DIFF	slc2a9l1
MSTRG.28878|ENSONIG00000020260	MSTRG.28878	ENSONIG00000020260	-3.56835	0.000250544	-1.18587	0.0425541	DOWN	cntn3b
MSTRG.28887|ENSONIG00000020259	MSTRG.28887	ENSONIG00000020259	0.970285	6.00448e-06	-1.10308	0.0165832	DIFF	chl1b
MSTRG.28926|ENSONIG00000041985	MSTRG.28926	ENSONIG00000041985	-2.95145	0.0471034	-1.78158	0.0114161	DOWN	NA
MSTRG.29382|ENSONIG00000000268	MSTRG.29382	ENSONIG00000000268	0.699118	1.21665e-08	0.449125	0.0421064	UP	GOT1
MSTRG.29765|ENSONIG00000010070	MSTRG.29765	ENSONIG00000010070	-1.83033	1.01617e-06	-1.01489	0.0262005	DOWN	limch1a
MSTRG.29821|ENSONIG00000017463	MSTRG.29821	ENSONIG00000017463	2.08685	0.000642449	1.13824	0.0180945	UP	coro2a
MSTRG.29989|ENSONIG00000039494	MSTRG.29989	ENSONIG00000039494	2.30934	0.00219837	1.32099	0.018632	UP	ugdh
MSTRG.30366|ENSONIG00000031535	MSTRG.30366	ENSONIG00000031535	0.826507	0.000108804	1.21798	0.0257547	UP	pgam1
MSTRG.30473|ENSONIG00000018807	MSTRG.30473	ENSONIG00000018807	1.78543	3.54243e-06	1.85678	2.22995e-05	UP	si:ch211-156l18.7
MSTRG.30508|ENSONIG00000018859	MSTRG.30508	ENSONIG00000018859	-3.66827	0.013191	-2.2794	0.00756042	DOWN	tmc5
MSTRG.30627|ENSONIG00000036108	MSTRG.30627	ENSONIG00000036108	-2.07302	7.69048e-09	4.81029	0.00327224	DIFF	NA
MSTRG.30868|ENSONIG00000018207	MSTRG.30868	ENSONIG00000018207	-4.15983	1.16633e-16	-1.37564	9.60633e-05	DOWN	NA
MSTRG.31031|ENSONIG00000032071	MSTRG.31031	ENSONIG00000032071	1.56973	0.0105823	2.70509	2.09149e-05	UP	NA
MSTRG.31102|ENSONIG00000035964	MSTRG.31102	ENSONIG00000035964	-2.93623	3.64453e-07	-1.94038	0.0255743	DOWN	NA
MSTRG.31117|ENSONIG00000010877	MSTRG.31117	ENSONIG00000010877	-2.58759	1.85619e-10	-1.66563	0.0401044	DOWN	NA
MSTRG.31332|ENSONIG00000011544	MSTRG.31332	ENSONIG00000011544	1.13212	0.0361091	1.51294	0.00243303	UP	NA
MSTRG.31345|ENSONIG00000031888	MSTRG.31345	ENSONIG00000031888	-1.76111	1.52547e-06	1.74181	0.0273133	DIFF	NA
MSTRG.31722|ENSONIG00000000212	MSTRG.31722	ENSONIG00000000212	1.43641	0.0001388	0.777544	0.00689734	UP	NA
MSTRG.31770|ENSONIG00000013969	MSTRG.31770	ENSONIG00000013969	-1.50394	0.00568551	-1.24196	0.00296971	DOWN	prodha
MSTRG.31811|ENSONIG00000003465	MSTRG.31811	ENSONIG00000003465	0.760566	0.00626499	0.886818	0.0456728	UP	anxa4
MSTRG.32637|ENSONIG00000012852	MSTRG.32637	ENSONIG00000012852	-0.990006	0.0025744	0.800416	0.0425285	DIFF	ptpn9a
MSTRG.32857|ENSONIG00000008315	MSTRG.32857	ENSONIG00000008315	0.727249	0.000298987	0.918835	0.0180279	UP	myo5ab
MSTRG.33085|ENSONIG00000028951	MSTRG.33085	ENSONIG00000028951	-0.828296	0.0340892	-1.75475	0.0131979	DOWN	si:ch1073-390k14.1
MSTRG.33088|ENSONIG00000014986	MSTRG.33088	ENSONIG00000014986	-2.59048	1.1103e-06	-1.08933	0.0227658	DOWN	si:ch211-233h19.2
MSTRG.33399|ENSONIG00000010323	MSTRG.33399	ENSONIG00000010323	1.33551	0.00397119	1.37133	0.0240102	UP	slc25a18
MSTRG.33478|ENSONIG00000028806	MSTRG.33478	ENSONIG00000028806	-3.56138	0.0478303	-2.90297	0.00278313	DOWN	NA
MSTRG.33482|ENSONIG00000021285	MSTRG.33482	ENSONIG00000021285	0.934339	0.0267917	-1.22046	0.0339141	DIFF	CXorf56
MSTRG.33581|ENSONIG00000019069	MSTRG.33581	ENSONIG00000019069	-3.72214	0.0197166	-3.7136	2.65066e-06	DOWN	NA
MSTRG.3361|ENSONIG00000002916	MSTRG.3361	ENSONIG00000002916	-0.929436	0.000102131	0.834551	0.00305651	DIFF	plekha8
MSTRG.33634|ENSONIG00000019118	MSTRG.33634	ENSONIG00000019118	-0.945443	0.0130876	1.513	0.0014575	DIFF	NA
MSTRG.33909|ENSONIG00000007990	MSTRG.33909	ENSONIG00000007990	-3.19272	0.0148259	-2.4782	0.0352692	DOWN	ttyh2
MSTRG.33923|ENSONIG00000008022	MSTRG.33923	ENSONIG00000008022	3.25357	2.2077e-05	-6.22328	7.06092e-07	DIFF	NA
MSTRG.34181	MSTRG.34181	MSTRG.34181	-5.01104	0.0205843	-4.54827	0.00867212	DOWN	NA
MSTRG.34185|ENSONIG00000016477	MSTRG.34185	ENSONIG00000016477	-10.0444	1.99443e-18	-4.53647	0.000315701	DOWN	NA
MSTRG.34188|ENSONIG00000028852	MSTRG.34188	ENSONIG00000028852	-5.62826	0.000143107	-5.0841	0.00363699	DOWN	NA
MSTRG.34189|ENSONIG00000028852	MSTRG.34189	ENSONIG00000028852	-9.46278	2.06871e-13	-7.17643	2.53332e-05	DOWN	NA
MSTRG.34191|ENSONIG00000028852	MSTRG.34191	ENSONIG00000028852	-8.54753	1.44393e-12	-4.12145	0.000355105	DOWN	NA
MSTRG.34194|ENSONIG00000016477	MSTRG.34194	ENSONIG00000016477	-7.60218	8.74718e-08	-4.3204	0.00616096	DOWN	NA
MSTRG.34197|ENSONIG00000016477	MSTRG.34197	ENSONIG00000016477	-8.12194	5.88323e-09	-6.73748	0.00784193	DOWN	NA
MSTRG.34198	MSTRG.34198	MSTRG.34198	-6.75646	1.79136e-06	-4.34794	0.00828143	DOWN	NA
MSTRG.34199	MSTRG.34199	MSTRG.34199	-6.46992	4.65131e-06	-5.52961	0.0025876	DOWN	NA
MSTRG.34254|ENSONIG00000029709	MSTRG.34254	ENSONIG00000029709	21.9931	6.18026e-11	-24.0865	2.30363e-12	DIFF	zgc:56095
MSTRG.34357|ENSONIG00000019975	MSTRG.34357	ENSONIG00000019975	0.371172	0.035236	0.69696	0.0402479	UP	h3f3d
MSTRG.34434|ENSONIG00000019847	MSTRG.34434	ENSONIG00000019847	0.73633	0.0008002	0.659093	0.0294446	UP	RAC1
MSTRG.34964|ENSONIG00000028255	MSTRG.34964	ENSONIG00000028255	-1.77137	8.77336e-08	-0.717064	0.0165964	DOWN	NA
MSTRG.35042|ENSONIG00000041626	MSTRG.35042	ENSONIG00000041626	-2.6085	5.33574e-06	-1.55079	0.00490394	DOWN	NA
MSTRG.35212|ENSONIG00000030010	MSTRG.35212	ENSONIG00000030010	-3.44363	7.10524e-25	-1.47067	0.00990857	DOWN	NA
MSTRG.35598|ENSONIG00000014206	MSTRG.35598	ENSONIG00000014206	-4.88934	0.0198024	-2.34983	0.0490838	DOWN	ppp1r42
MSTRG.35628|ENSONIG00000014314	MSTRG.35628	ENSONIG00000014314	1.79633	0.0417209	2.82236	0.0446485	UP	pi15
MSTRG.35794|ENSONIG00000017964	MSTRG.35794	ENSONIG00000017964	1.35616	0.000781675	1.29914	0.00216268	UP	NA
MSTRG.35946	MSTRG.35946	MSTRG.35946	-1.50933	0.00115799	-1.21538	0.00122545	DOWN	NA
MSTRG.36393|ENSONIG00000038136	MSTRG.36393	ENSONIG00000038136	-1.53309	0.0206719	-3.6408	2.23795e-13	DOWN	NA
MSTRG.36395|ENSONIG00000038136	MSTRG.36395	ENSONIG00000038136	-1.22298	0.00015118	-2.42887	0.0169145	DOWN	NA
MSTRG.3694|ENSONIG00000012975	MSTRG.3694	ENSONIG00000012975	0.547585	0.0327464	1.72452	0.0014081	UP	tpi1b
MSTRG.37937	MSTRG.37937	MSTRG.37937	0.995052	0.00399861	-0.979788	0.0478404	DIFF	NA
MSTRG.3873|ENSONIG00000016302	MSTRG.3873	ENSONIG00000016302	1.41537	0.0031778	1.88563	0.0149923	UP	rspo1
MSTRG.38785	MSTRG.38785	MSTRG.38785	-5.04637	0.000645755	-6.2603	0.0198661	DOWN	NA
MSTRG.3952|ENSONIG00000001494	MSTRG.3952	ENSONIG00000001494	-1.5589	0.00492015	5.87674	0.0179664	DIFF	ccne2
MSTRG.4132|ENSONIG00000031928	MSTRG.4132	ENSONIG00000031928	3.09937	1.26211e-22	3.70411	0.0134548	UP	NA
MSTRG.4197|ENSONIG00000002257	MSTRG.4197	ENSONIG00000002257	-1.48558	0.0057798	-1.23111	0.0223662	DOWN	tspan13a
MSTRG.4733|ENSONIG00000009607	MSTRG.4733	ENSONIG00000009607	-1.78516	5.07642e-06	-1.58193	0.00360495	DOWN	ggt5a
MSTRG.4774|ENSONIG00000010878	MSTRG.4774	ENSONIG00000010878	1.20893	1.02712e-05	0.817593	0.015076	UP	vgll4l
MSTRG.4833|ENSONIG00000010680	MSTRG.4833	ENSONIG00000010680	-3.79653	3.5115e-05	-4.15009	2.81954e-06	DOWN	NA
MSTRG.493|ENSONIG00000033569	MSTRG.493	ENSONIG00000033569	-3.06235	0.0291428	-2.00812	0.0146402	DOWN	NA
MSTRG.5174|ENSONIG00000014889	MSTRG.5174	ENSONIG00000014889	-2.75631	2.93644e-07	-1.89037	0.0456887	DOWN	NA
MSTRG.5347|ENSONIG00000014471	MSTRG.5347	ENSONIG00000014471	-3.00382	0.000203161	-3.04131	0.0347276	DOWN	spef2
MSTRG.550|ENSONIG00000003194	MSTRG.550	ENSONIG00000003194	2.88022	2.58849e-05	3.35873	0.0283728	UP	adprhl1
MSTRG.5705	MSTRG.5705	MSTRG.5705	1.34021	0.0111991	-2.02587	2.6563e-09	DIFF	NA
MSTRG.5932|ENSONIG00000000572	MSTRG.5932	ENSONIG00000000572	-0.495328	3.59448e-05	-10.4702	0.00859563	DOWN	NA
MSTRG.5958|ENSONIG00000028015	MSTRG.5958	ENSONIG00000028015	-4.54598	0.0272369	-6.12643	0.0131508	DOWN	NA
MSTRG.6108|ENSONIG00000039841	MSTRG.6108	ENSONIG00000039841	3.91688	0.0101861	-4.30979	0.00276268	DIFF	NA
MSTRG.6301|ENSONIG00000000941	MSTRG.6301	ENSONIG00000000941	-2.30892	0.00475665	-2.04026	0.00430637	DOWN	six2
MSTRG.6367|ENSONIG00000000737	MSTRG.6367	ENSONIG00000000737	0.995259	0.0127463	2.69639	0.00166539	UP	p4ha1b
MSTRG.6394|ENSONIG00000000530	MSTRG.6394	ENSONIG00000000530	-1.54111	0.0429912	-1.43142	0.0402291	DOWN	hmx2
MSTRG.6421|ENSONIG00000000409	MSTRG.6421	ENSONIG00000000409	-1.7436	0.00250526	-1.2194	0.00246221	DOWN	NA
MSTRG.6481|ENSONIG00000018504	MSTRG.6481	ENSONIG00000018504	4.35064	1.08187e-06	4.35923	0.0101431	UP	NA
MSTRG.6484|ENSONIG00000018498	MSTRG.6484	ENSONIG00000018498	0.942692	0.0413612	1.6157	0.0339141	UP	hif1an
MSTRG.6591|ENSONIG00000036003	MSTRG.6591	ENSONIG00000036003	1.51374	0.0226139	2.74749	0.0070766	UP	NA
MSTRG.710|ENSONIG00000030154	MSTRG.710	ENSONIG00000030154	0.700616	0.00243918	1.3826	0.00142759	UP	NA
MSTRG.7132|ENSONIG00000038064	MSTRG.7132	ENSONIG00000038064	-4.23449	5.10845e-07	-1.57782	0.00866231	DOWN	NA
MSTRG.7343|ENSONIG00000010828	MSTRG.7343	ENSONIG00000010828	-1.97854	0.0129161	-2.78011	0.0114591	DOWN	tekt1
MSTRG.7462|ENSONIG00000016672	MSTRG.7462	ENSONIG00000016672	0.885244	3.03443e-06	1.5048	0.0240141	UP	tagln
MSTRG.7550|ENSONIG00000005630	MSTRG.7550	ENSONIG00000005630	-4.68436	0.04475	-5.56903	2.93139e-05	DOWN	sphkap
MSTRG.763|ENSONIG00000005755	MSTRG.763	ENSONIG00000005755	0.732547	0.00279898	0.604494	0.0255743	UP	nedd4a
MSTRG.7821|ENSONIG00000038337	MSTRG.7821	ENSONIG00000038337	-0.871574	0.0204231	-1.27969	0.0311599	DOWN	NA
MSTRG.809|ENSONIG00000005638	MSTRG.809	ENSONIG00000005638	3.19976	0.000268246	1.28278	0.0308161	UP	foxf1
MSTRG.8231|ENSONIG00000016862	MSTRG.8231	ENSONIG00000016862	0.76713	0.00590041	0.68798	0.00948721	UP	ilk
MSTRG.824|ENSONIG00000005585	MSTRG.824	ENSONIG00000005585	-4.40051	0.0106099	-4.06559	0.00115236	DOWN	syt9a
MSTRG.8243|ENSONIG00000032511	MSTRG.8243	ENSONIG00000032511	-4.58292	0.00222895	-3.7405	0.0349424	DOWN	NA
MSTRG.8322|ENSONIG00000033095	MSTRG.8322	ENSONIG00000033095	1.13031	0.000460423	1.69285	0.0383283	UP	slc25a15a
MSTRG.8471|ENSONIG00000007780	MSTRG.8471	ENSONIG00000007780	0.657029	0.00069763	0.628901	0.0251096	UP	capn5a
MSTRG.8595|ENSONIG00000001231	MSTRG.8595	ENSONIG00000001231	-3.22821	0.000531001	-2.88788	0.0139509	DOWN	zgc:162698
MSTRG.8823|ENSONIG00000000958	MSTRG.8823	ENSONIG00000000958	-2.64117	0.014807	-1.7418	0.0297643	DOWN	bmp2b
MSTRG.8839|ENSONIG00000028742	MSTRG.8839	ENSONIG00000028742	-1.68402	3.06711e-08	-1.64692	0.00300183	DOWN	NA
MSTRG.9091|ENSONIG00000027727	MSTRG.9091	ENSONIG00000027727	-3.91232	0.00234073	-1.90659	0.0276807	DOWN	NA
MSTRG.9130|ENSONIG00000013293	MSTRG.9130	ENSONIG00000013293	-4.2962	3.60524e-06	-1.55644	0.0455701	DOWN	armc2
MSTRG.9556|ENSONIG00000030951	MSTRG.9556	ENSONIG00000030951	-2.88834	3.0219e-07	-1.8567	0.0473817	DOWN	NA
MSTRG.9590|ENSONIG00000040677	MSTRG.9590	ENSONIG00000040677	-6.98946	6.3729e-11	5.55786	0.0344355	DIFF	NA

## Sheet: Table S4
Table S4. Table for the selection of reference genes for qPCR. Coefficient of variance (cov)
X1	ensembl	baseMeanLT	log2FoldChangeLT	covLT	external_gene_name	baseMeanLM	log2FoldChangeLM	covLM	external_gene_name
MSTRG.11137|ENSONIG00000016172	ENSONIG00000016172	3652.03	0.0359587	1.34954	itm2bb	779.726	-0.00160453	1.26134	flot2a
MSTRG.10619|ENSONIG00000008666	ENSONIG00000008666	180.859	0.011189	1.57395	SP3	340.145	0.0101168	1.34979	atp6v0d1
MSTRG.854|ENSONIG00000005493	ENSONIG00000005493	235.292	0.0230817	1.58811	vps26a	224.955	-0.0114765	1.42835	os9
MSTRG.16224|ENSONIG00000005347	ENSONIG00000005347	1402.28	0.0238728	1.86807	zgc:153681	449.821	-0.0366202	1.6794	prkar2aa
MSTRG.1571|ENSONIG00000012790	ENSONIG00000012790	722.118	0.0461122	1.86932	flot2a	300.675	0.0112144	1.69724	pak2b
MSTRG.17783|ENSONIG00000012005	ENSONIG00000012005	190.592	-0.02645	1.9337	fam3a	90.8413	0.0168561	1.86701	pphln1
MSTRG.5208|ENSONIG00000014956	ENSONIG00000014956	569.181	0.0464831	1.97257	nipbla	64.7382	0.029663	1.88542	znf574
MSTRG.28460|ENSONIG00000019088	ENSONIG00000019088	362.234	0.0322895	2.12694	os9	259.137	0.0173644	1.95718	blmh
MSTRG.35697|ENSONIG00000014503	ENSONIG00000014503	210.103	0.00757945	2.14204	nup58	246.134	-0.000141645	2.11691	ccz1
MSTRG.21134|ENSONIG00000004608	ENSONIG00000004608	622.875	0.0154583	2.22615	thop1	101.799	0.0482467	2.12146	shprh
MSTRG.28247|ENSONIG00000014297	ENSONIG00000014297	246.591	0.000174571	2.32176	park7	532.647	-0.0374022	2.17125	atp6v1ba
MSTRG.4853|ENSONIG00000010646	ENSONIG00000010646	516.947	0.0117634	2.33535	dbnlb	208.061	0.0468071	2.26903	SP3
MSTRG.21257|ENSONIG00000002841	ENSONIG00000002841	415.824	0.0407631	2.38705	pak2b	228.932	-0.0409551	2.3037	klhl18
MSTRG.27229|ENSONIG00000009532	ENSONIG00000009532	200.187	-0.0135954	2.44594	crlf3	222.345	0.0292816	2.31481	vps26a
MSTRG.11673|ENSONIG00000016846	ENSONIG00000016846	113.731	-0.0353555	2.44692	pphln1	423.049	-0.0275843	2.3601	zgc:153681
MSTRG.34149|ENSONIG00000011587	ENSONIG00000011587	165.568	0.0364351	2.45728	spop	161.683	-0.0263219	2.41209	nup58
MSTRG.9842|ENSONIG00000012689	ENSONIG00000012689	312.533	-0.0358319	2.55221	dazap1	167.259	-0.026498	2.46085	crlf3
MSTRG.29022|ENSONIG00000003232	ENSONIG00000003232	249.976	0.0412177	2.58163	fam120a	118.339	0.0358248	2.48392	sbds
MSTRG.19350|ENSONIG00000002456	ENSONIG00000002456	210.207	0.00502644	2.61489	fam91a1	814.433	-0.0497711	2.50212	cyth1a
MSTRG.7498|ENSONIG00000007986	ENSONIG00000007986	285.623	-0.0165597	2.63653	blmh	61.4468	0.0304857	2.53741	cnot10
MSTRG.18024|ENSONIG00000001760	ENSONIG00000001760	563.49	0.00206962	2.74549	prkar2aa	174.21	-0.0341122	2.63988	tspan3a
MSTRG.8409|ENSONIG00000005874	ENSONIG00000005874	159.861	-0.0456159	2.76226	sbds	217.641	-0.0484639	2.68611	fam3a
MSTRG.15246|ENSONIG00000000684	ENSONIG00000000684	139.123	0.0130963	2.79476	shprh	168.692	-0.0439518	2.7028	spop
MSTRG.2796|ENSONIG00000016505	ENSONIG00000016505	75.8073	-0.0408917	2.91356	cnot10	482.322	0.0197794	2.78137	thop1
MSTRG.31693|ENSONIG00000037252	ENSONIG00000037252	91.1624	0.00292856	2.92201	rabepk	91.52	-0.0396755	2.82602	dhrs7
MSTRG.14173|ENSONIG00000014027	ENSONIG00000014027	203.925	-0.0311446	2.95777	klhl18	121.145	0.0201467	2.84273	fam120a
MSTRG.34443|ENSONIG00000019834	ENSONIG00000019834	215.199	0.0457801	3.06461	ccz1	667.794	-0.0404344	3.0202	nipbla
MSTRG.26744|ENSONIG00000005316	ENSONIG00000005316	1059.88	-0.0464355	3.27863	cyth1a	178.639	-0.0310067	3.24758	fam91a1
MSTRG.14895|ENSONIG00000020121	ENSONIG00000020121	173.261	0.0491722	3.31747	dhrs7	50.168	-0.0458855	3.28251	rabepk
MSTRG.3753|ENSONIG00000013113	ENSONIG00000013113	106.252	0.0146484	3.41734	znf574	353.167	-0.023778	3.428	dbnlb
MSTRG.33014|ENSONIG00000015230	ENSONIG00000015230	366.975	-0.025436	3.50017	tspan3a	3673.05	0.0338083	3.45246	itm2bb
MSTRG.7047|ENSONIG00000009144	ENSONIG00000009144	606.725	0.0324484	3.98455	atp6v1ba	144.644	-0.0396749	3.53356	park7
MSTRG.90|ENSONIG00000006935	ENSONIG00000006935	396.998	-0.0481853	4.60145	atp6v0d1	406.42	0.0358626	3.64893	dazap1

## Sheet: Table S5
Table S5. qPCR Primer sequences and information.
Symbol	Gene Description	Primer Sequence (5’- 3’)	Product Size (bp)	Efficiency (E %)	R2 *	Melting Temperature (°C)
ap4	Activating Enhancer Binding Protein 4	F_CCACGAAGCAAGTCTGCAAAGA	92	98.4	0.993	85.9 ± 0.3
		R_CGGTTCAAGAATGGGCTGTGG
adprhl1	ADP-ribosylhydrolase like 1	F_ CACAGCAGAAGCACTTGTAACAGA	78	97.8	0.997	86.5 ± 0.3
		R_ GCTTCAACGTAGAGACGCACC
bmp2b	bone morphogenetic protein 2b	F_ CCATAGCACCAAACGACCCA	115	96.3	0.996	78.56 ± 0.1
		R_ GCCTCCATAGACTCTTCATGGTGA
dusp22b	dual specificity phosphatase 22b	F_ GTCCCGTAGTGTCACGCTG	177	103	0.998	78 ± 0.1
		R_ CGTAGCCACTCTCTGAACTGTTCA
fgf22	fibroblast growth factor 22	F_ CGCTGACAGCTTGATGGAAATCC	124	106	0.997	82.5 ± 0.2
		R_ GTTGTACTTCACCGATCCAAAGAGC
flot2a	flotillin 2a	F_ CATCGCTACTGTGAAGAGACCTGC	88	97	0.999	77.6 ± 0.1
		R_ TGTCAGCACCTTCTTTATCTTCTGGC
foxa2	forkhead box A2	F_ GCAGGGATGACGGCAATGAG	112	97	0.998	80 ± 0.2
		R_ GGCTCATGGCGTTCATGTTTGAG
foxd3	Forkhead Box Protein D3	F_AGACGTGAGATGACCCTGTCTG	128	94.5	0.998	80.3 ± 0.2
		R_ACCCTCTCCATGCCCTCCT
foxp1b	Forkhead box protein P1-B	F_GGGGCTGTGTGGACAGTGG	126	89.5	0.996	85.4 ± 0.2
		R_GGCAGCAGAGAGGGTCGG
heb / tcf12	transcription Factor 12	F_CCCCCTCCTCCCCAAATTATGAG	110	91.3	0.993	82.1 ± 0.2
		R_GCCCACTGCGTGGTTCC
hmx2	H6 family homeobox 2	F_ GTTTAGGTCCCGCTAAAGGACTTCT	110	96.5	0.999	86.03 ± 0.2
		R_ GGTCTCTCCTGCTCCTCCT
irf9	Interferon Regulatory Factor 9	F_CCACCTTCATTCAGACGGACTCG	148	88.8	0.999	89.6 ± 0.3
		R_CCCTGAATCTGACGTTTGAGCACC
lyve1a	lymphatic vessel endothelial hyaluronic receptor 1a	F_ CGTTGCTCTCAGAAGTCAGACGT	124	94.6	0.998	76.7 ± 0.2
		R_ CCCACTTCTATCCTCTCATCTTCCTC
mef2a	Myocyte Enhancer Factor 2A	F_CATGGGGCGAAAGAAGATACAGATCA	153	93.8	0.998	88.9 ± 0.3
		R_GAGCTGTTGAAAATGATGAGGGCG
nup58	nucleoporin 58	F_ CGATTGGTGTTGACACCGTGC	93	91.2	0.999	83.1 ± 0.2
		R_ CAGGAGCACTGGTTGCGG
pak2b	p21 protein (Cdc42/Rac)-activated kinase 2b	F_ CGACCAGAAATCTCACCGCCT	85	90.3	0.998	78 ± 0.3
		R_ GCATACCCGTGAACTCCCCTG
pphln1	periphilin 1	F_ ACCTTCAAGGAGGGAGGACTATCC	100	93.5	0.997	79.54 ± 0.3
		R_ GCTATGAGGAGGGGGTGCA
prodha	proline dehydrogenase (oxidase) 1a	F_ CAGATCAGCTTCCCACTAGGC	151	92.3	0.999	80.19 ± 0.3
		R_ ACAGCAGGCTCCTCTCTCTC
rac1	Rac family small GTPase 1, like	F_ GCAGTTCTGTGCCCACCA	79	107	0.998	83.01 ± 0.1
		R_ CGACTGTATTTGCTGCTCCCC
rreb1a	ras responsive element binding protein 1a	F_ CACCGCCCTCAGGTGTGA		95.4	0.998	83.1 ± 0.1
		R_ GAGGAGCTTATGAACCCCCG
six2a	SIX homeobox 2a	F_ ACCGACGGCAGAGAGATCG	84	97	0.998	83.03 ± 0.3
		R_ TCAATGGGTTGTGACTGTTGCC
sp1	sp1 transcription factor	F_ CATAAGAGGACACACACAGGTGAGA	129	97.5	0.997	84.4 ± 0.2
		R_ GCTGGTAACAGTTGGCGGT
sp3a	sp3 transcription factor	F_ CACCTGCGAGCACACCTG	130	102	0.997	85.09 ± 0.1
		R_ TCTTCTCTCCTGTGTGTGTTCTCCT
ugdh	UDP-glucose 6-dehydrogenase	F_ GCTGTTCATCTATGACCCCAAAGTC	105	107	0.997	83.1 ± 0.2
		R_ GTCACCAACTCAGACACTCTCTCTG
vps26a	VPS26, retromer complex component A	F_ GCCCTAGTTCAGTGACAGACTGG	88	111	0.998	88.1 ± 0.3
		R_ CCTCCCAGGAAACTCATCTCGG
(*) R2, correlation coefficient of the slope of the standard curve.
